# Supplementary material for: The role of traditional restaurants in tourist destination loyalty
Source: PLoS One. 2021 Jun 17;16(6):e0253088. doi: 10.1371/journal.pone.0253088 (PMC8211172; doi:10.1371/journal.pone.0253088)
Supplement: S1 Data — (XLSX) [file pone.0253088.s001.xlsx]

## Sheet: answer
interviewer	Restaurant	1.How many times have you visited Cordoba?	2.How many times have you been to Cordoba to enjoy its gastronomy?	3.You are a resident of Cordoba?	4.¿Overnight in cordoba?	4.1 How many times?	5.Who are you traveling with?	5.1.Number of people you travel with	6.How many times you choose a CULTURAL DESTINATION, per year	7.Value the INFORMATION you have obtained from CORDOBA prior to your trip (1st "nothing important" and 5th "very important"): [Internet: Websites, social networks (official)] Insertar	7.Value the INFORMATION you have obtained from CORDOBA prior to your trip (1st "nothing important" and 5th "very important"): [Guides, magazines, brochures]	7.Value the INFORMATION you have obtained from CORDOBA prior to your trip (1st "nothing important" and 5th "very important"): [Mass media: Television, radio, press]	7.Value the INFORMATION you have obtained from CORDOBA prior to your trip (1st "nothing important" and 5th "very important"): [Friends and family (RRSS, mouth-ear)]	7.Value the INFORMATION you have obtained from CORDOBA prior to your trip (1st "nothing important" and 5th "very important"): [User reviews and comments on the network]	7.Value the INFORMATION you have obtained from CORDOBA prior to your trip (1st "nothing important" and 5th "very important"): [Specific networks of quality products, gastronomy, foodies...]	8.Value from 1 to 5 the importance of these REASONS to visit CORDOBA: (1st "nothing important" and 5th "very important"): [Eat in this Restaurant]	8.Value from 1 to 5 the importance of these REASONS to visit CORDOBA: (1st "nothing important" and 5th "very important"): [Visit friends and family]	8.Valore de 1 a 5 la importancia de estos MOTIVOS para visitar CÓRDOBA: (1= “nada importante” y 5= “muy importante”): [Conocer el patrimonio material (Mezquita, Sinagoga…)]	8.Value from 1 to 5 the importance of these REASONS to visit CORDOBA: (1st "nothing important" and 5th "very important"): [Enjoy the gastronomy]	8.Value from 1 to 5 the importance of these REASONS to visit CORDOBA: (1st "nothing important" and 5th "very important"): [Rest and relax]	8.Value from 1 to 5 the importance of these REASONS to visit CORDOBA: (1st "nothing important" and 5th "very important"): [Travel with family and/or friends]	8.Value from 1 to 5 the importance of these REASONS for visiting CORDOBA: (1st "nothing important" and 5th "very important"): [Travel for work reasons]	9.Please indicate your degree of agreement or disagreement with the following statements about CORDOBA, where 1 is "totally at odds" and 5 is "totally agreed": [Presents easy access from other regions and good infrastructures]	9.Please indicate your degree of agreement or disagreement with the following statements about CORDOBA, where 1 is "totally at odds" and 5 is "totally agreed": [Good value for money in accommodation]	9.Please indicate your degree of agreement or disagreement with the following statements about CORDOBA, where 1 is "totally at odds" and 5 is "totally agree": [Good value in restaurants]	9.Please indicate your degree of agreement or disagreement with the following statements about CORDOBA, where 1 is "totally at odds" and 5 is "totally agree": [Its inhabitants are friendly and hospitable]	9.Please indicate your degree of agreement or disagreement with the following statements about CORDOBA, where 1 is "totally at odds" and 5 is "totally agree": [It is a good place to visit with the family]	9.Please indicate your degree of agreement or disagreement with the following statements about CORDOBA, where 1 is "totally at odds" and 5 is "totally agreed": [It has good and useful tourist information offices]	9.Please indicate your degree of agreement or disagreement with the following statements about CORDOBA, where 1 is "totally at odds" and 5 is "totally agreed": [It has a pleasant climate]	9.Please indicate your degree of agreement or disagreement with the following statements about CORDOBA, where 1 is "totally at odds" and 5 is "totally agree": [I feel safe at this destination]	9.Please indicate your degree of agreement or disagreement with the following statements about CORDOBA, where 1 is "totally at odds" and 5 is "totally agreed": [It is a good place to rest.]	10.How would you rate from 1 to 5 the following statements about CORDOBA: (1 "the most unfavorable position" and 5 " the most favorable") [Cordoba is pleasant]	10.Cómo calificaría de 1 a 5 los siguientes enunciados sobre CÓRDOBA: (1 =“la posición más desfavorable” y 5= “la más favorable”) [Córdoba es entretenido]	10.How would you rate from 1 to 5 the following statements about CORDOBA: (1 "the most unfavorable position" and 5 " the most favorable") [Cordoba is relaxing]	10.How would you rate from 1 to 5 the following statements about CORDOBA: (1 "the most unfavorable position" and 5 " the most favorable") [Cordoba is exciting]	10.How would you rate from 1 to 5 the following statements about CORDOBA: (1 "the most unfavourable position" and 5 " the most favorable") [Cordoba is gastronomy]	10.How would you rate from 1 to 5 the following statements on CORDOBA: (1 "the most unfavorable position" and 5 " the most favorable") [Cordoba is material heritage]	11.Indicate your degree of agreement or disagreement with the following statements: (1st "sure not" and 5th "sure yes") [I will repeat my visit to this Restaurant]	11.Indicate your degree of agreement or disagreement with the following statements: (1st "sure not" and 5th "sure yes") [I will recommend family and friends to come to this Restaurant]	11.Indicate your degree of agreement or disagreement with the following statements: (1st "sure not" and 5th "sure yes") [I will visit Cordoba again]	11.Indicate your degree of agreement or disagreement with the following statements: (1st "sure not" and 5th "sure yes") [I will recommend family and friends to know Cordoba]	11.Indicate your degree of agreement or disagreement with the following statements: (1st "sure not" and 5th "sure you do") [My next trip will probably be Cordoba]	11.Indicate your degree of agreement or disagreement with the following statements: (1st "sure not" and 5th "sure you do") [My next trip will be a gastronomic destination]	12.Value from 1 to 5 the following issues about CORDOBA: (1st is "totally at odds" and 5th "totally agree") [The overall picture is positive]	12.Value from 1 to 5 the following issues about CORDOBA: (1st is "totally at odds" and 5th "totally agree") [It has been worth coming to Cordoba]	12.Value from 1 to 5 the following issues about CORDOBA: (1st is "totally at odds" and 5th "totally agree") [It is a good place to visit]	12.Value from 1 to 5 the following issues about CORDOBA: (1st is "totally at odds" and 5th "totally agrees") [It has a good reputation]	13.indicate how you would rate the following issues from 1 to 5 with respect to this RESTAURANT: (1st "lowest rating" and 5th "highest") [Notoriety (Known Abroad)]	13.indicate how you would rate the following issues from 1 to 5 with respect to this RESTAURANT: (1st "lowest rating" and 5th "highest") [Tradition and roots with the local population]
1	Caballo Rojo	4 o más	4 o más	Sí			Familia	4 o más	2-5	5	4	3	5	3	1	5	5	5	5	5	5	5	5	5	,	5	5	4	4	5	5	5	5	4	4	4	5	5	5	5	5	5	3	5	5	5	4	5	5
1	Caballo Rojo	4 o más	4 o más	Sí			Pareja	4 o más	+ 9	5	4	5	5	4	5	4	3	4	4	4	4	4	3	3	3	3	3	3	5	3	3	4	4	4	4	4	4	3	3	3	4	4	4	4	4	4	4	4	4
1	Caballo Rojo	4 o más	4 o más	Sí			Familia	2	6-8	2	3	3	4	2	3	5	5	5	5	5	5	5	4	5	5	5	5	5	4	5	5	5	5	5	5	5	5	5	5	5	5	5	5	5	5	5	5	5	5
1	Caballo Rojo	4 o más	4 o más	Sí			Familia	4 o más	+ 9	1	1	1	1	1	1	3	3	4	4	4	4	5	4	4	4	1	5	3	1	3	3	5	5	4	4	3	5	5	5	5	5	3	1	5	5	5	5	5	5
1	Churrasco	4 o más	4 o más	No	Sí	4 o más	Familia	3	2-5	5	3	3	5	4	4	3	5	4	4	5	5	2	2	3	4	5	5	4	4	5	4	5	4	4	4	5	5	5	5	5	5	4	3	5	5	5	5	5	5
2	Churrasco	4 o más	3	Sí			Pareja	1	2-5	1	3	4	5	1	2	5	5	3	4	3	5	3	5	5	2	5	5	5	3	5	5	5	5	5	5	5	5	5	5	5	5	5	5	5	5	5	5	3	4
3	Churrasco	4 o más	4 o más	Sí			Familia	4 o más	2-5	5	2	4	5	4	5	3	4	5	5	5	5	2	5	5	5	5	5	4	4	5	5	5	5	5	5	5	5	5	5	5	5	4	4	5	5	5	5	5	5
4	Caballo Rojo	4 o más	4 o más	Sí			Ns/nc	Ns/ Nc	Ns/ Nc	4	4	3	5	4	4	3	5	5	5	5	5	3	4	4	4	4	4	3	3	5	5	5	4	5	4	5	5	5	5	5	5	5	3	5	5	5	5	3	4
5	Caballo Rojo	4 o más	4 o más	Sí			Amigos	2	2-5	3	2	2	3	1	3	5	4	5	4	3	3	3	4	5	4	4	5	2	3	5	4	4	5	4	5	5	5	5	5	4	4	4	4	3	3	4	5	4	4
5	Casa Pepe de la Judería	1	2	Sí			Familia	4 o más	2-5	4	2	3	5	3	3	4	5	5	5	4	5	1	4	4	4	5	5	3	4	4	4	5	4	5	3	5	5	4	4	5	5	5	5	5	5	5	4	5	5
5	Caballo Rojo	4 o más	4 o más	Sí			Ns/nc	Ns/ Nc	2-5	5	5	5	5	5	5	5	5	5	5	5	5	5	5	5	5	5	5	5	5	5	5	5	5	5	5	5	5	5	5	5	5	5	5	5	5	5	5	5	5
5	Casa Pepe de la Judería	4 o más	4 o más	No	Sí	2	Familia	4 o más	2-5	3	2	2	4	4	3	4	4	5	4	3	5	3	4	4	4	4	4	4	2	5	4	5	4	4	4	5	5	4	4	4	4	4	4	4	5	5	5	4	4
5	Casa Pepe de la Judería	2	2	No	Sí	2	Pareja	1	2-5	3	3	2	2	2	3	3	3	3	3	3	3	2	3	3	3	3	3	2	2	3	3	3	3	3	3	3	3	3	3	3	3	2	2	3	3	3	3	2	3
6	Casa Pepe de la Judería	4 o más	4 o más	Sí			Ns/nc	Ns/ Nc	Ns/ Nc	3	3	1	3	2	1	1	1	1	1	1	1	1	2	2	2	2	3	3	2	3	3	3	3	3	3	3	3	2	5	5	5	1	4	5	5	5	5	5	2
6	Caballo Rojo	1	1	No	Sí	2	Pareja	1	2-5	5	1	1	5	5	1	1	1	3	1	3	4	3	4	3	3	4	4	3	3	5	4	3	3	3	3	3	3	3	3	2	3	1	1	4	5	5	4	3	4
6	Churrasco	4 o más	4 o más	Sí			Familia	2	Ns/ Nc	5	1	1	5	1	1	5	5	5	1	5	5	5	1	5	5	5	5	5	4	5	5	4	3	3	3	1	5	4	4	5	5	1	1	5	5	5	3	1	5
7	Casa Pepe de la Judería	4 o más	4 o más	Ns/Nc	Sí	4 o más	Pareja	2	2-5	4	4	4	3	3	4	4	4	5	5	4	4	3	4	5	5	5	5	5	4	5	5	5	5	4	4	5	5	5	5	5	5	4	3	5	5	5	5	4	4
8	Caballo Rojo	2	1	No	Sí	2	Familia	3	2-5	3	1	2	1	3	3	3	1	5	4	1	3	1	4	4	5	4	5	2	3	5	1	4	4	2	4	4	5	4	4	2	4	1	4	3	5	5	5	3	3
8	Caballo Rojo	2	1	No	Sí	3	Familia	3	2-5	4	2	1	1	4	3	3	1	5	4	1	4	1	4	5	4	3	4	2	4	4	1	4	4	2	4	4	5	3	3	2	4	1	3	4	5	5	4	2	4
9	Caballo Rojo	4 o más	4 o más	No	Sí	3	Ns/nc	2	1	3	3	1	2	4	4	1	3	5	2	1	3	1	2	3	3	4	3	2	1	4	3	4	3	4	3	3	5	3	3	5	5	1	1	4	4	4	5	4	3
10	Caballo Rojo	4 o más	4 o más	No	No	1	Familia	4 o más	2-5	5	1	2	5	3	2	2	5	4	4	1	5	1	5	3	4	5	5	5	5	5	5	5	5	5	5	5	5	5	5	5	5	2	1	5	5	5	5	5	5
7	Casa Pepe de la Judería	1	1	No	Sí	2	Solo	1	6-8	4	5	4	4	5	5	5	3	5	5	4	4	3	5	5	5	5	5	5	4	5	5	5	5	5	4	5	5	4	5	5	5	4	4	5	5	5	5	4	4
21	Caballo Rojo	1	1	No	Sí	2	Pareja	1	1	1	2	1	3	4	2	1	2	5	3	4	5	1	2	3	4	2	3	2	1	5	4	3	2	4	3	4	4	4	4	3	3	1	2	4	4	4	3	5	4
15	Casa Pepe de la Judería	3	3	No	Sí	4 o más	Pareja	1	2-5	3	2	2	2	3	3	4	1	5	4	4	5	4	4	5	5	4	5	3	4	4	4	5	4	5	3	5	5	5	5	4	5	4	4	5	5	5	5	4	5
15	Churrasco	1	1	No	Sí	2	Familia	3	1	3	2	3	3	3	4	4	3	5	5	4	4	2	4	4	5	3	4	2	3	4	4	5	3	4	3	5	5	4	3	4	4	3	4	4	4	4	4	4	3
15	Caballo Rojo	4 o más	4 o más	No	Sí	4 o más	Solo	Ns/ Nc	2-5	4	3	3	3	3	4	4	1	5	5	5	4	1	5	4	4	5	5	2	3	4	5	5	4	5	3	4	5	4	4	5	4	3	3	5	5	5	4	4	5
17	Caballo Rojo	4 o más	4 o más	No	Sí	1	Familia	2	1	3	4	2	5	5	5	5	3	5	5	5	5	1	5	4	4	5	5	4	5	5	5	5	5	5	5	5	5	5	5	5	5	3	2	5	5	5	5	5	4
17	Churrasco	4 o más	4 o más	No	Sí	1	Pareja	2	2-5	5	2	2	4	4	2	2	4	5	4	3	3	3	3	3	3	4	4	4	1	4	3	5	4	3	4	4	5	4	4	5	5	4	4	5	5	5	5	5	4
17	Caballo Rojo	4 o más	4 o más	No	Sí	2	Pareja	2	1	5	1	1	5	3	1	3	4	3	3	4	4	1	3	3	3	3	3	5	2	4	3	5	5	5	5	4	4	3	3	4	4	2	4	4	5	4	4	5	4
17	Caballo Rojo	4 o más	4 o más	No	Sí	2	Pareja	1	Ns/ Nc	1	1	1	4	1	2	3	4	4	4	3	4	4	3	3	3	4	4	3	3	4	3	4	3	3	3	4	4	4	4	4	5	3	4	4	4	5	4	5	4
17	Caballo Rojo	2	4 o más	No	No	1	Familia	4 o más	+ 9	4	5	4	2	4	4	4	4	3	3	3	3	3	3	3	3	4	4	4	4	4	4	3	3	3	3	3	3	3	3	3	3	3	3	5	5	4	4	3	3
17	Casa Pepe de la Judería	4 o más	3	No	Sí	2	Amigos	3	1	3	1	1	4	3	3	3	5	3	3	3	5	1	3	5	5	5	5	5	5	5	5	5	3	3	4	4	3	3	4	4	4	4	3	5	5	5	5	3	4
17	Casa Pepe de la Judería	4 o más	4 o más	Sí			Ns/nc	Ns/ Nc	2-5	4	1	4	3	4	2	2	5	5	5	4	5	1	5	4	5	4	5	3	4	3	4	5	3	4	3	5	5	5	5	5	5	1	3	5	5	5	5	3	4
7	Caballo Rojo	4 o más	4 o más	No	Sí	2	Amigos	4 o más	6-8	5	5	5	4	5	5	5	5	5	5	5	5	4	5	5	5	5	5	5	5	5	5	5	5	5	5	5	5	5	5	5	5	2	4	5	5	5	5	3	4
17	Casa Pepe de la Judería	1	1	No	Sí	1	Amigos	3	2-5	4	2	2	5	4	2	5	5	5	5	3	4	3	5	4	4	5	4	5	4	5	4	5	5	4	4	5	4	5	5	5	5	3	4	5	5	5	4	4	5
17	Churrasco	4 o más	4 o más	Sí			Amigos	4 o más	2-5	5	5	5	5	5	5	5	4	5	5	5	5	5	5	4	5	5	5	5	5	5	5	5	5	5	5	5	5	5	5	5	5	5	5	5	5	5	5	5	5
6	Churrasco	1	1	No	Sí	2	Pareja	1	Ns/ Nc	5	1	1	5	4	1	2	3	4	1	4	3	3	3	3	3	2	3	3	3	2	2	3	3	4	3	2	3	2	1	2	3	1	1	3	3	3	2	2	2
6	Casa Pepe de la Judería	2	1	No	Tal vez	1	Pareja	1	Ns/ Nc	5	2	3	5	4	1	4	4	5	3	5	5	5	5	5	5	5	5	4	5	5	5	5	5	5	4	4	5	5	5	5	5	5	5	5	5	5	4	5	5
6	Churrasco	4 o más	1	No	Sí	3	Pareja	1	Ns/ Nc	5	3	3	5	3	1	5	5	5	3	5	5	5	5	5	4	5	5	4	4	5	5	5	5	5	5	2	5	5	5	5	5	4	2	5	5	5	3	5	5
6	Caballo Rojo	4 o más	1	No	Sí	3	Familia	2	Ns/ Nc	2	1	1	5	2	2	5	5	5	1	5	5	5	5	5	5	5	5	5	5	5	5	4	4	5	4	2	4	5	5	5	5	4	2	5	5	5	4	5	5
6	Caballo Rojo	4 o más	1	Sí			Amigos	4 o más	Ns/ Nc	5	1	1	2	1	1	1	2	4	1	3	2	5	2	1	2	2	3	3	3	4	4	3	2	3	1	1	4	1	3	4	4	1	1	4	3	3	3	2	2
18	Churrasco	2	2	No	Sí	1	Pareja	1	Ns/ Nc	3	3	3	4	3	3	4	3	4	4	4	3	2	3	3	4	4	4	3	4	5	4	4	3	4	3	4	3	4	4	4	4	3	3	4	4	4	4	3	4
18	Churrasco	4 o más	4 o más	No	Sí	4 o más	Pareja	1	Ns/ Nc	5	4	2	3	3	3	4	4	4	4	4	4	1	3	4	4	3	5	2	3	5	5	5	3	4	3	4	3	3	4	3	4	3	2	4	4	4	4	3	4
18	Churrasco	1	4 o más	No	Sí	2	Familia	3	2-5	4	2	2	3	4	4	3	2	4	4	5	4	1	3	3	4	4	3	3	4	4	4	4	3	4	3	4	4	3	4	4	4	3	3	4	4	4	3	4	4
17	Caballo Rojo	2	2	No	Sí	4 o más	Amigos	4 o más	1	5	2	3	5	5	5	3	1	5	5	3	5	2	4	4	4	5	4	3	5	5	3	5	5	3	5	5	5	4	5	5	5	1	2	5	5	5	5	5	5
7	Casa Pepe de la Judería	2	2	No	Sí	1	Solo	1	2-5	5	5	5	3	4	4	3	3	5	4	5	3	3	5	5	5	5	5	5	5	5	5	5	5	5	4	5	4	4	4	4	5	3	4	4	5	5	5	4	4
16	Caballo Rojo	2	2	No	Sí	2	Pareja	1	2-5	5	4	4	4	3	3	3	1	5	5	4	3	1	4	4	3	5	5	3	5	5	4	5	5	5	5	5	5	4	4	5	5	2	3	5	5	5	4	3	4
16	Caballo Rojo	1	1	No	Sí	4 o más	Pareja	1	2-5	5	3	5	1	5	3	4	1	5	5	5	1	1	5	4	4	5	3	3	5	4	5	4	3	4	5	5	5	3	3	2	4	1	3	5	5	5	4	4	5
16	Caballo Rojo	1	1	No	Sí	2	Grupo Organizado	4 o más	2-5	5	5	4	3	5	3	4	1	4	3	3	3	1	4	3	3	4	4	3	5	5	3	5	4	4	5	4	4	3	3	2	4	2	3	5	5	5	4	4	4
21	Casa Pepe de la Judería	2	1	No	Sí	4 o más	Amigos	4 o más	2-5	4	1	3	3	5	5	4	4	5	5	5	5	1	5	4	4	4	5	3	3	5	5	5	3	5	3	4	5	5	5	5	5	3	4	5	5	5	5	3	3
17	Casa Pepe de la Judería	1	1	No	Sí	4 o más	Familia	3	2-5	5	3	3	4	5	3	3	1	5	5	5	5	1	4	3	4	4	5	4	5	4	4	5	5	4	5	5	5	3	4	3	4	2	4	4	5	5	3	5	3
17	Caballo Rojo	3	3	No	Sí	4 o más	Pareja	1	1	5	3	4	3	4	4	2	3	5	5	2	5	3	4	3	3	5	5	4	5	5	5	5	5	5	5	5	5	5	5	5	5	1	3	5	5	5	5	5	4
17	Churrasco	4 o más	4 o más	Sí			Familia	4 o más	+ 9	5	4	4	5	4	4	4	5	5	5	4	4	1	5	4	5	5	5	5	4	4	5	5	5	5	5	5	5	5	5	5	5	5	3	5	5	5	5	4	4
18	Casa Pepe de la Judería	3	4 o más	No	Sí	2	Amigos	3	2-5	3	2	2	3	3	3	3	3	3	3	5	4	1	3	3	4	4	3	2	3	4	4	4	3	4	3	4	4	3	4	4	4	3	2	4	4	4	4	3	3
18	Casa Pepe de la Judería	4 o más	4 o más	No	Sí	4 o más	Pareja	1	Ns/ Nc	3	3	2	4	2	3	4	4	4	4	4	4	1	3	3	4	4	4	2	4	5	4	4	4	4	3	4	3	4	4	5	5	3	4	5	5	5	4	4	4
18	Casa Pepe de la Judería	2	1	No	Sí	1	Amigos	4 o más	2-5	3	3	2	3	2	3	4	2	4	4	3	3	5	3	4	4	4	4	2	3	4	2	4	3	3	3	4	4	3	3	4	4	2	2	4	4	4	4	4	3
18	Casa Pepe de la Judería	1	1	Sí			Amigos	2	Ns/ Nc	3	2	3	4	3	3	3	3	4	4	4	3	4	4	3	4	4	4	2	4	5	4	4	3	4	3	4	3	4	4	4	4	2	3	4	4	4	4	4	4
18	Casa Pepe de la Judería	4 o más	4 o más	No	Sí	3	Familia	2	6-8	4	2	2	3	2	3	4	3	4	4	4	4	1	4	3	4	4	4	2	4	4	4	4	3	4	4	4	4	4	4	4	4	5	4	4	5	5	4	4	4
7	Caballo Rojo	1	1	No	Sí	1	Amigos	2	2-5	5	5	5	3	5	5	4	2	5	4	5	5	3	5	5	5	5	5	5	5	5	5	5	5	5	4	4	5	4	5	3	5	3	4	4	5	5	5	4	4
7	Caballo Rojo	1	1	No	Sí	1	Amigos	2	2-5	4	5	4	3	4	5	3	3	5	5	5	5	3	5	5	5	5	5	5	5	5	5	5	5	5	4	4	5	3	4	3	4	3	4	4	5	5	5	3	4
6	Churrasco	4 o más	1	Sí			Familia	3	Ns/ Nc	5	1	1	2	2	1	1	4	5	1	3	5	5	4	2	2	4	4	2	1	5	5	4	2	3	1	1	5	3	3	2	4	1	1	5	5	4	3	1	2
6	Casa Pepe de la Judería	4 o más	1	Sí			Amigos	4 o más	Ns/ Nc	1	1	1	5	5	1	1	5	5	1	5	5	5	5	4	4	5	5	3	4	5	5	5	4	5	1	1	5	5	5	5	5	1	1	5	5	5	5	5	5
1	Caballo Rojo	4 o más	4 o más	No	Sí	2	Familia	4 o más	2-5	5	3	1	5	5	5	4	5	5	5	4	5	1	5	5	5	5	5	5	4	4	4	5	5	3	4	4	5	4	5	5	5	3	4	5	5	5	4	3	5
1	Caballo Rojo	4 o más	4 o más	Sí			Familia	3	2-5	3	2	2	4	3	3	3	5	5	5	3	4	5	5	4	5	4	5	4	4	5	4	5	4	4	4	5	5	3	3	5	5	3	3	5	5	5	5	5	4
1	Caballo Rojo	4 o más	4 o más	Sí			Pareja	2	2-5	5	5	3	5	3	1	5	5	5	5	3	5	3	5	5	5	5	5	5	5	5	5	5	5	3	3	5	5	5	5	5	5	5	5	5	5	5	5	5	5
1	Caballo Rojo	4 o más	4 o más	No	Sí	2	Familia	4 o más	6-8	5	3	3	5	4	5	4	5	5	4	5	5	1	5	4	5	5	5	5	4	5	5	5	5	4	4	5	5	5	5	5	5	3	5	5	5	5	5	4	5
1	Caballo Rojo	4 o más	4 o más	Sí			Familia	4 o más	2-5	5	1	4	4	4	5	3	5	5	5	5	5	1	5	5	5	4	5	4	3	4	4	5	5	5	5	5	5	5	5	5	5	5	3	5	5	5	5	5	5
1	Caballo Rojo	4 o más	4 o más	No	Sí	4 o más	Amigos	2	2-5	5	5	5	5	5	5	5	5	5	5	3	5	3	5	4	4	5	5	5	5	5	5	5	5	5	5	5	5	5	5	5	5	5	5	5	5	5	5	5	5
20	Churrasco	4 o más	4 o más	No	Sí	1	Familia	2	2-5	4	1	1	2	5	3	3	5	4	3	4	5	1	5	5	5	5	5	5	4	5	5	5	5	5	5	5	5	5	5	5	5	3	1	5	5	5	5	5	5
16	Caballo Rojo	4 o más	2	No	Sí	2	Familia	3	Ns/ Nc	3	2	4	5	3	2	4	5	4	3	5	5	3	4	4	3	5	5	4	5	5	5	5	5	4	5	5	3	3	4	5	5	5	2	4	5	5	5	4	4
16	Caballo Rojo	4 o más	2	No	Sí	2	Familia	3	1	3	4	5	5	3	3	3	5	4	3	4	5	1	5	4	3	5	5	4	4	5	4	4	4	4	4	5	5	3	5	5	5	5	1	4	4	5	4	4	4
16	Caballo Rojo	4 o más	4 o más	Sí			Amigos	1	2-5	5	3	5	5	2	4	5	5	3	5	3	5	1	5	3	3	5	5	3	4	5	3	5	3	3	3	5	5	3	3	5	5	2	2	4	4	4	4	4	3
1	Churrasco	4 o más	4 o más	No	Sí	2	Familia	4 o más	2-5	5	5	1	5	4	4	5	5	5	5	3	5	1	5	3	5	5	5	5	5	5	5	5	5	5	5	5	5	5	5	5	5	5	5	5	5	5	5	5	5
20	Churrasco	4 o más	4 o más	Sí			Pareja	1	2-5	5	1	1	5	5	1	4	5	5	5	5	5	5	5	5	5	5	5	5	5	5	5	5	5	5	5	5	5	5	5	5	5	1	1	5	5	5	5	5	5
1	Caballo Rojo	4 o más	4 o más	No	Sí	4 o más	Grupo Organizado	4 o más	2-5	3	3	2	2	2	2	3	3	3	3	3	3	1	3	3	5	5	5	5	4	5	4	5	5	4	5	5	5	5	5	5	5	4	4	5	5	5	5	3	3
20	Churrasco	4 o más	4 o más	Sí			Familia	4 o más	2-5	5	1	1	5	5	5	5	5	5	5	5	5	5	5	5	5	5	5	5	1	5	5	5	5	5	5	5	5	5	5	5	5	5	5	5	5	5	5	5	5
16	Caballo Rojo	2	1	No	Sí	3	Familia	3	2-5	4	3	5	4	3	1	2	1	5	5	5	4	1	4	3	3	5	5	2	4	4	5	4	4	5	3	5	4	3	3	1	4	1	3	4	4	5	3	4	4
20	Churrasco	4 o más	4 o más	No	Sí	3	Pareja	1	2-5	5	1	1	5	5	1	5	5	5	5	5	5	1	5	5	5	5	5	5	5	5	5	5	5	5	5	5	5	5	5	5	5	5	5	5	5	5	5	5	5
20	Casa Pepe de la Judería	4 o más	4 o más	Sí			Familia	2	2-5	5	1	1	5	5	1	5	5	5	5	5	5	1	5	5	5	5	5	5	2	5	5	5	5	5	5	5	5	5	5	5	5	5	1	5	5	5	5	5	5
20	Casa Pepe de la Judería	4 o más	4 o más	Sí			Familia	4 o más	2-5	1	1	1	5	1	1	5	5	5	5	5	5	1	5	5	5	5	5	5	2	5	5	5	5	5	5	5	5	5	5	5	5	5	5	5	5	5	5	5	5
20	Caballo Rojo	3	3	No	Sí	4 o más	Pareja	1	2-5	5	1	1	5	5	2	4	5	5	5	5	5	1	5	5	5	5	5	5	4	5	5	4	4	4	4	4	4	3	5	5	5	1	1	5	5	5	5	5	5
20	Caballo Rojo	4 o más	4 o más	Sí			Familia	2	2-5	1	1	1	5	1	1	5	5	5	5	5	5	1	5	5	5	5	5	5	5	5	5	5	5	5	5	5	5	5	5	5	5	5	5	5	5	5	5	5	5
20	Caballo Rojo	4 o más	4 o más	Sí			Familia	3	2-5	5	1	1	5	5	3	5	5	5	5	5	5	1	5	5	5	5	5	5	3	5	5	5	5	5	5	5	5	5	5	5	5	5	1	5	5	5	5	5	5
20	Caballo Rojo	4 o más	4 o más	Sí			Pareja	1	2-5	5	1	1	5	5	1	5	5	5	5	5	5	1	5	5	5	5	5	5	3	5	5	5	5	5	5	5	5	5	5	5	5	5	1	5	5	5	5	5	5
19	Caballo Rojo	4 o más	4 o más	Sí			Pareja	1	+ 9	3	3	3	5	2	3	5	5	4	5	5	5	1	4	5	5	5	5	5	4	5	5	5	5	5	5	5	5	5	5	5	5	5	5	5	5	5	5	5	5
19	Caballo Rojo	1	1	No	Sí	2	Amigos	3	2-5	3	1	2	3	4	3	3	4	5	5	3	4	1	5	3	4	3	4	3	2	5	4	5	3	3	3	5	5	2	5	4	5	1	5	4	5	5	5	5	4
19	Caballo Rojo	1	1	No	Sí	2	Familia	3	2-5	1	1	2	4	1	1	2	5	5	5	5	5	1	5	3	5	1	3	2	3	5	5	4	2	4	2	5	5	1	5	1	5	1	4	4	4	4	4	1	2
19	Caballo Rojo	1	1	No	Sí	2	Familia	3	2-5	3	5	5	4	1	2	2	5	5	5	5	5	1	5	5	5	5	5	4	3	5	5	5	5	5	5	5	5	1	5	2	5	1	4	4	5	5	5	1	2
19	Caballo Rojo	1	1	No	Sí	2	Familia	3	2-5	3	5	5	4	1	2	2	5	5	5	5	5	1	5	5	5	5	5	4	3	5	5	5	5	5	5	5	5	1	5	2	5	1	4	4	5	5	5	1	2
19	Churrasco	3	3	No	No	1	Solo	Ns/ Nc	2-5	1	1	2	4	1	4	4	5	5	5	5	5	5	5	5	5	5	5	3	3	5	5	5	5	5	5	5	5	5	5	5	5	2	5	4	5	5	5	4	4
19	Churrasco	1	1	No	Sí	3	Amigos	4 o más	1	5	3	4	4	2	4	3	4	5	5	5	5	1	5	3	4	5	5	3	4	5	5	5	3	4	3	5	5	1	5	4	5	1	3	4	4	4	4	3	2
12	Casa Pepe de la Judería	2	2	No	Sí	3	Grupo Organizado	4 o más	Ns/ Nc	3	1	3	5	1	1	3	1	5	5	4	5	1	2	2	4	5	5	3	4	4	4	5	3	4	3	5	5	4	3	3	5	2	4	4	5	5	3	2	3
1	Casa Pepe de la Judería	4 o más	4 o más	Sí			Familia	4 o más	2-5	3	1	3	5	5	3	3	5	4	4	5	5	5	1	4	3	4	3	3	3	4	4	5	5	5	5	5	5	2	5	5	5	5	5	5	5	5	5	3	3
14	Caballo Rojo	4 o más	1	No	No	1	Familia	4 o más	2-5	3	1	1	5	4	1	1	4	3	3	1	5	1	5	3	4	5	5	3	5	5	5	5	5	5	5	5	5	1	3	5	5	5	1	5	5	5	5	5	5
14	Caballo Rojo	4 o más	1	Sí			Familia	4 o más	2-5	1	1	1	5	1	1	1	5	2	1	1	5	1	5	2	5	5	5	4	4	5	5	5	5	5	5	5	5	1	4	5	5	1	1	5	5	5	5	5	5
11	Caballo Rojo	2	3	No	Tal vez	1	Familia	3	2-5	2	2	5	5	4	4	3	5	5	4	2	5	3	3	4	4	4	4	4	3	3	3	5	5	5	5	5	5	5	4	4	5	3	2	3	5	4	5	3	2
11	Churrasco	1	4 o más	No	Sí	1	Amigos	3	Ns/ Nc	4	3	4	4	3	2	4	5	5	5	4	5	1	3	3	4	3	5	5	1	2	2	4	3	4	4	5	5	5	5	3	4	1	2	4	5	5	5	1	3
21	Caballo Rojo	4 o más	4 o más	Sí			Familia	3	2-5	1	1	1	2	3	2	1	3	3	2	2	3	1	3	2	3	3	3	3	1	3	2	2	2	2	2	3	3	3	3	4	4	3	1	4	4	4	4	4	4
1	Caballo Rojo	2	4 o más	Sí			Ns/nc	Ns/ Nc	1	3	1	1	5	1	3	1	5	4	5	3	5	3	5	5	5	4	5	3	4	5	5	5	4	4	3	5	5	3	3	5	5	3	3	5	5	5	5	4	4
13	Casa Pepe de la Judería	1	1	No	Sí	3	Pareja	1	2-5	3	1	1	3	3	2	2	1	3	3	3	3	1	3	2	2	3	3	1	3	3	3	3	2	3	2	3	3	2	3	3	3	1	3	4	5	5	3	2	5
14	Casa Pepe de la Judería	4 o más	3	No	Tal vez	1	Familia	3	2-5	4	3	4	5	5	3	3	4	3	4	3	5	1	4	5	5	5	5	4	4	5	5	5	5	4	4	5	5	5	5	5	5	4	3	5	5	5	5	4	4
13	Casa Pepe de la Judería	1	1	No	Sí	2	Pareja	1	6-8	5	3	1	4	5	3	5	1	5	5	3	5	1	5	5	5	5	5	3	4	5	5	5	5	5	3	5	5	5	5	5	5	1	3	4	5	5	5	3	5
14	Churrasco	4 o más	3	No	Tal vez	1	Pareja	1	2-5	4	2	3	4	4	2	3	5	4	4	3	3	1	4	4	4	4	4	3	4	4	4	5	4	4	4	4	5	4	4	5	5	4	3	5	5	5	5	5	4
14	Churrasco	4 o más	4 o más	No	Tal vez	1	Pareja	1	2-5	5	1	4	5	4	1	3	5	4	4	4	4	1	4	4	5	4	4	3	4	4	4	5	5	5	5	5	5	4	4	5	5	4	4	5	5	5	5	5	4
11	Caballo Rojo	3	1	Ns/Nc	Tal vez	1	Grupo Organizado	4 o más	2-5	3	2	5	5	3	3	3	5	5	4	4	5	5	2	3	3	3	4	3	2	3	2	4	4	3	3	4	5	3	4	5	5	3	4	5	5	5	5	4	4
14	Churrasco	2	2	Sí			Familia	4 o más	2-5	3	3	3	5	3	3	4	5	4	5	4	5	1	5	3	5	5	5	3	3	5	4	5	4	4	5	5	5	4	4	5	5	5	4	4	5	5	4	5	5
11	Caballo Rojo	2	2	No	Sí	3	Pareja	1	1	4	4	4	5	3	3	3	5	5	3	3	5	1	5	4	4	5	5	4	3	3	3	5	4	4	5	4	5	4	4	5	5	4	3	5	5	5	5	5	5
14	Churrasco	3	3	No	No	1	Pareja	1	2-5	4	3	4	4	3	5	5	5	5	5	4	5	2	4	5	3	5	5	4	2	5	4	5	5	4	3	5	4	5	5	5	5	1	4	4	4	4	5	3	4
11	Caballo Rojo	1	1	No	Sí	2	Amigos	3	1	2	2	3	5	4	2	3	5	5	3	3	5	1	3	5	4	5	5	2	3	2	3	5	3	4	4	3	5	3	3	3	5	3	1	5	5	4	4	2	3
14	Casa Pepe de la Judería	4 o más	4 o más	No	No	1	Familia	4 o más	2-5	1	3	4	5	2	5	3	5	5	4	5	5	1	4	4	3	5	5	4	4	5	5	5	5	5	3	5	5	4	4	5	5	5	4	4	5	5	4	4	5
11	Caballo Rojo	4 o más	2	Sí			Amigos	3	2-5	2	2	5	5	2	2	3	5	5	3	3	5	3	5	5	5	5	5	4	3	3	3	5	4	4	4	3	5	3	3	5	5	3	3	5	5	5	5	4	4
13	Casa Pepe de la Judería	3	2	No	Sí	1	Solo	Ns/ Nc	+ 9	1	4	3	5	1	1	5	3	5	5	5	5	1	5	3	5	5	5	3	5	5	5	5	4	5	5	5	5	5	5	5	5	2	3	5	5	5	5	4	5
11	Churrasco	4 o más	3	No	Sí	3	Grupo Organizado	4 o más	1	1	5	1	5	1	3	3	5	5	2	2	5	1	3	3	4	5	5	4	1	2	3	5	3	4	5	3	5	3	3	5	5	3	1	5	5	5	5	4	4
11	Churrasco	1	1	No	Sí	4 o más	Pareja	1	1	4	2	5	5	5	2	2	5	5	3	2	4	1	3	3	3	5	5	4	1	2	2	5	4	1	3	3	5	5	5	5	5	1	1	5	5	5	5	5	5
11	Churrasco	2	1	No	No	1	Amigos	3	1	5	5	2	5	1	1	5	5	3	3	3	4	3	4	5	3	5	3	4	3	3	2	5	5	5	5	5	5	5	4	4	4	4	5	5	5	4	5	3	3
11	Churrasco	3	2	Ns/Nc	Tal vez	2	Familia	3	2-5	4	3	5	5	2	2	3	5	5	3	3	5	1	2	2	2	5	5	3	2	3	4	5	5	5	5	5	5	3	3	5	5	3	2	5	5	5	5	3	4
13	Churrasco	3	3	No	Sí	4 o más	Amigos	3	6-8	5	5	2	5	3	4	5	5	5	5	5	5	1	5	5	5	5	5	5	5	5	5	5	5	5	5	5	5	5	5	5	5	2	2	5	5	5	5	5	5
13	Churrasco	1	1	No	Sí	4 o más	Amigos	2	2-5	5	2	2	5	5	5	5	5	5	5	5	5	5	5	3	4	5	5	2	5	5	5	5	5	5	5	5	5	3	5	5	5	1	3	5	5	5	5	5	5
11	Caballo Rojo	4 o más	4 o más	Sí			Pareja	2	+ 9	4	4	4	4	4	4	4	4	4	4	4	4	4	4	4	4	4	4	3	3	3	4	4	4	4	4	4	4	4	4	4	4	4	4	4	4	4	4	3	3
99	Caballo Rojo	1	1	Sí			Familia	2	2-5	4	2	4	4	4	5	4	5	4	4	5	5	1	4	4	4	5	4	4	4	4	5	5	3	4	3	5	5	4	5	5	5	3	5	4	4	4	5	4	5
18	Churrasco	1	1	No	Sí	1	Pareja	1	2019-08-06	3	2	1	3	2	3	4	3	4	4	4	3	1	3	4	4	4	4	2	4	4	4	4	3	3	3	4	4	4	3	3	4	1	3	4	4	4	3	3	4
18	Churrasco	3	1	No	Sí	1	Grupo Organizado	4 o más	2019-05-02	2	4	3	4	2	3	3	4	4	4	4	3	1	3	4	4	4	4	3	4	4	4	4	4	4	4	4	4	3	3	4	4	1	2	4	4	4	4	3	4
18	Churrasco	2	2	No	No	1	Familia	2	Ns/ Nc	3	3	2	3	3	4	3	3	4	4	4	4	2	3	3	3	4	4	2	3	4	4	4	3	4	3	3	4	3	3	3	4	1	3	4	3	3	3	3	3
18	Churrasco	4 o más	4 o más	No	No	1	Amigos	2	Ns/ Nc	3	2	2	3	3	3	4	4	4	4	4	4	2	3	3	3	4	4	2	3	4	4	3	3	3	3	3	4	3	3	4	4	2	3	4	4	4	3	3	3
18	Churrasco	4 o más	4 o más	Sí			Pareja	1	Ns/ Nc	3	3	2	4	2	3	4	4	3	4	4	4	3	4	4	4	4	4	3	3	5	4	5	3	4	3	4	5	4	4	4	4	5	4	5	5	5	5	4	4
22	Casa Pepe de la Judería	3	1	No	Sí	3	Pareja	1	2019-08-06	5	3	5	5	5	5	1	1	5	4	5	5	5	5	5	5	5	5	5	4	4	5	5	5	5	5	5	5	3	4	5	5	2	2	5	5	5	5	4	4
22	Casa Pepe de la Judería	3	3	No	Sí	3	Pareja	1	2019-08-06	5	5	4	4	4	5	1	2	5	3	4	5	1	4	4	5	5	5	3	2	5	5	5	4	5	5	5	5	4	5	5	5	1	2	5	5	5	5	3	4
12	Casa Pepe de la Judería	4 o más	2	No	Sí	4 o más	Pareja	1	Ns/ Nc	1	2	3	5	1	2	1	5	5	5	3	5	1	1	5	3	5	5	2	4	4	5	5	3	4	2	4	5	5	5	5	5	5	1	5	3	4	5	1	2
12	Casa Pepe de la Judería	1	1	No	Tal vez	1	Amigos	2	Ns/ Nc	1	3	4	5	1	2	3	1	2	3	5	5	1	3	1	3	5	4	1	3	5	5	5	3	5	3	4	5	2	3	3	3	1	2	5	5	5	4	4	4
12	Casa Pepe de la Judería	2	2	No	No	1	Familia	3	Ns/ Nc	1	2	4	5	4	5	1	1	5	5	5	5	1	3	4	3	5	5	3	3	5	5	5	3	5	1	5	5	2	5	4	5	1	4	4	3	4	4	4	3
12	Casa Pepe de la Judería	4 o más	4 o más	Sí			Ns/nc	Ns/ Nc	Ns/ Nc	1	5	5	5	2	3	1	5	2	2	2	5	2	3	4	4	5	5	3	2	5	5	5	3	5	2	4	5	5	5	5	5	4	4	5	5	5	3	3	4
12	Casa Pepe de la Judería	3	3	No	Sí	2	Pareja	1	2019-05-02	3	3	4	2	4	5	4	1	2	5	5	5	1	1	2	4	5	3	3	4	5	5	3	2	4	3	3	5	4	4	5	5	4	3	5	5	5	4	3	4
22	Casa Pepe de la Judería	3	3	No	Si	1	Pareja	1	Ns/ Nc	3	3	3	4	4	2	2	3	2	4	3	4	2	4	2	4	4	4	3	4	4	4	5	3	4	2	4	4	3	4	4	4	3	3	4	4	4	4	3	3
22	Casa Pepe de la Judería	4	4	No	Si	1	Pareja	1	1	4	3	3	5	3	3	2	4	3	4	2	5	2	5	3	3	5	5	2	3	4	4	5	3	4	3	4	5	4	4	5	4	3	3	4	4	5	4	3	4
12	Casa Pepe de la Judería	3	3	No	Si	2	Pareja	1	Ns/ Nc	4	2	2	5	3	3	3	4	5	3	3	4	1	4	3	4	4	5	3	5	4	5	5	4	5	2	4	4	3	4	4	4	3	3	4	5	4	5	3	4
12	Casa Pepe de la Judería	3	3	No	Si	1	Pareja	1	Ns/ Nc	4	3	3	4	5	4	2	3	4	5	4	5	1	5	3	3	5	4	2	4	5	5	4	3	4	2	4	4	4	4	4	4	4	4	5	4	5	5	3	4
12	Casa Pepe de la Judería	3	3	No	Si	1	Amigos	3	3	5	2	2	4	4	4	3	4	5	4	3	4	2	5	4	4	5	4	2	4	5	4	4	4	4	3	4	5	3	4	4	5	5	4	4	5	4	4	4	4
12	Casa Pepe de la Judería	3	3	No	Si	1	Pareja	1	Ns/ Nc	4	3	3	5	5	5	1	3	5	4	2	4	2	4	3	5	5	5	1	4	5	5	5	3	4	3	5	5	4	4	5	5	3	3	4	5	5	5	3	3
12	Casa Pepe de la Judería	1	1	No	Si	1	Amigos	2	3	3	3	3	5	5	4	2	2	4	5	2	4	2	5	4	4	5	4	3	4	4	4	4	4	4	2	4	5	4	4	5	4	4	4	4	5	5	4	3	3
[truncated: 12 more columns]
